# Supplementary material for: Differential Antibody Response against Conformational and Linear Epitopes of the L1 Proteins from Human Papillomavirus Types 16/18 Is Observed in Vaccinated Women or with Uterine Cervical Lesions
Source: Vaccines (Basel). 2021 May 2;9(5):442. doi: 10.3390/vaccines9050442 (PMC8147477; doi:10.3390/vaccines9050442)
Supplement: Supplementary file 1 [file vaccines-09-00442-s001.zip]

Archive with 1 entries (1 files):
- vaccines-1174151-supplementary.pdf
